# Supplementary material for: Delivering biochemicals with precision using bioelectronic devices enhanced with feedback control
Source: PLoS One. 2024 May 14;19(5):e0298286. doi: 10.1371/journal.pone.0298286 (PMC11093312; doi:10.1371/journal.pone.0298286)
Supplement: S1 File — This dataset corresponds to the experiment with declining steps in the reference trajectory being tracked. The experiment ran with a 1 second sampling time. The variables in the file are as follows: d- the desired trajectory (reference); err- the error from the current output and reference; u- the applied voltage calculated by the sliding mode controller; plottimer- the time steps (in seconds). (XLSX) [file pone.0298286.s001.xlsx]

## Sheet: current
-114	63	-83	70	102	149	159	222	273	225	265	216	266	410	453	367	402	441	479	639	725	779	830	918	878	869	1022	1118	1231	1170	1222	1129	1285	1325	1342	1414	1274	1308	1407	1302	1376	1283	1324	1508	1409	1515	1418	1337	1555	1565
[truncated: 1,150 more columns]

## Sheet: d
1500	1500	1500	1500	1500	1500	1500	1500	1500	1500	1500	1500	1500	1500	1500	1500	1500	1500	1500	1500	1500	1500	1500	1500	1500	1500	1500	1500	1500	1500	1500	1500	1500	1500	1500	1500	1500	1500	1500	1500	1500	1500	1500	1500	1500	1500	1500	1500	1500	1500
[truncated: 1,150 more columns]

## Sheet: err
0	0	-1437	-1583	-1430	-1398	-1351	-1341	-1278	-1227	-1275	-1235	-1284	-1234	-1090	-1047	-1133	-1098	-1059	-1021	-861	-775	-721	-670	-582	-622	-631	-478	-382	-269	-330	-278	-371	-215	-175	-158	-86	-226	-192	-93	-198	-124	-217	-176	8	-91	15	-82	-163	55
[truncated: 1,150 more columns]

## Sheet: plot_timer
1	2	3	4	5	6	7	8	9	10	11	12	13	14	15	16	17	18	19	20	21	22	23	24	25	26	27	28	29	30	31	32	33	34	35	36	37	38	39	40	41	42	43	44	45	46	47	48	49	50
[truncated: 1,150 more columns]

## Sheet: u
0	0	0.012	0.0359991	0.059996	0.083989	0.107977	0.131957	0.15593	0.179892	0.203843	0.227781	0.251704	0.275611	0.2995	0.323371	0.34722	0.371047	0.394851	0.418629	0.442381	0.466104	0.489797	0.51346	0.537089	0.560684	0.584242	0.607764	0.631247	0.631247	0.631247	0.654689	0.678089	0.678089	0.678089	0.701446	0.701446	0.701446	0.724758	0.724758	0.724758	0.724758	0.724758	0.748024	0.748024	0.748024	0.748024	0.748024	0.771242	0.771242
[truncated: 1,150 more columns]
