# Supplementary material for: Delivering biochemicals with precision using bioelectronic devices enhanced with feedback control
Source: PLoS One. 2024 May 14;19(5):e0298286. doi: 10.1371/journal.pone.0298286 (PMC11093312; doi:10.1371/journal.pone.0298286)
Supplement: S2 File — This dataset corresponds to the experiment with a decreasing linear reference trajectory being tracked. The experiment ran with a 1 second sampling time. The variables in the file are as follows: d- the desired trajectory (reference); err- the error from the current output and reference; u- the applied voltage calculated by the sliding mode controller; plottimer- the time steps (in seconds). (XLSX) [file pone.0298286.s002.xlsx]

## Sheet: current
14	-3	8	61	154	143	78	91	209	150	275	252	292	200	227	305	296	285	360	295	409	456	475	423	557	499	649	703	752	674	764	822	979	998	908	1013	1068	1195	1264	1124	1169	1289	1356	1176	1192	1204	1348	1260	1407	1280
[truncated: 1,150 more columns]

## Sheet: d
1499.5	1499	1498.5	1498	1497.5	1497	1496.5	1496	1495.5	1495	1494.5	1494	1493.5	1493	1492.5	1492	1491.5	1491	1490.5	1490	1489.5	1489	1488.5	1488	1487.5	1487	1486.5	1486	1485.5	1485	1484.5	1484	1483.5	1483	1482.5	1482	1481.5	1481	1480.5	1480	1479.5	1479	1478.5	1478	1477.5	1477	1476.5	1476	1475.5	1475
[truncated: 1,150 more columns]

## Sheet: err
0	0	-1502	-1490.5	-1437	-1343.5	-1354	-1418.5	-1405	-1286.5	-1345	-1219.5	-1242	-1201.5	-1293	-1265.5	-1187	-1195.5	-1206	-1130.5	-1195	-1080.5	-1033	-1013.5	-1065	-930.5	-988	-837.5	-783	-733.5	-811	-720.5	-662	-504.5	-485	-574.5	-469	-413.5	-286	-216.5	-356	-310.5	-190	-122.5	-302	-285.5	-273	-128.5	-216	-68.5
[truncated: 1,150 more columns]

## Sheet: plot_timer
1	2	3	4	5	6	7	8	9	10	11	12	13	14	15	16	17	18	19	20	21	22	23	24	25	26	27	28	29	30	31	32	33	34	35	36	37	38	39	40	41	42	43	44	45	46	47	48	49	50
[truncated: 1,150 more columns]

## Sheet: u
0	0	0.012	0.0359991	0.059996	0.083989	0.107977	0.131957	0.15593	0.179892	0.203843	0.227781	0.251704	0.275611	0.2995	0.323371	0.34722	0.371047	0.394851	0.418629	0.442381	0.466104	0.489797	0.51346	0.537089	0.560684	0.584242	0.607764	0.631247	0.631247	0.631247	0.654689	0.678089	0.678089	0.678089	0.701446	0.701446	0.701446	0.724758	0.724758	0.724758	0.724758	0.724758	0.748024	0.748024	0.748024	0.748024	0.748024	0.771242	0.771242
[truncated: 1,150 more columns]
