# Supplementary material for: Delivering biochemicals with precision using bioelectronic devices enhanced with feedback control
Source: PLoS One. 2024 May 14;19(5):e0298286. doi: 10.1371/journal.pone.0298286 (PMC11093312; doi:10.1371/journal.pone.0298286)
Supplement: S3 File — This dataset corresponds to the experiment with a constant reference trajectory being tracked. The experiment ran with a 1 second sampling time. The variables in the file are as follows: d- the desired trajectory (reference); err- the error from the current output and reference; u- the applied voltage calculated by the sliding mode controller; plottimer- the time steps (in seconds). (XLSX) [file pone.0298286.s003.xlsx]

## Sheet: current
47	50	56	73	68	113	169	341	330	417	479	508	492	559	549	511	648	855	677	811	783	1049	975	982	1126	1062	982	1119	1229	948	948	1190	1213	992	1080	957	915	1084	1179	957	1044	903	1057	896	920	1046	1030	1068	1132	1141
[truncated: 1,150 more columns]

## Sheet: d
1200	1200	1200	1200	1200	1200	1200	1200	1200	1200	1200	1200	1200	1200	1200	1200	1200	1200	1200	1200	1200	1200	1200	1200	1200	1200	1200	1200	1200	1200	1200	1200	1200	1200	1200	1200	1200	1200	1200	1200	1200	1200	1200	1200	1200	1200	1200	1200	1200	1200
[truncated: 1,150 more columns]

## Sheet: err
0	0	-1150	-1144	-1127	-1132	-1087	-1031	-859	-870	-783	-721	-692	-708	-641	-651	-689	-552	-345	-523	-389	-417	-151	-225	-218	-74	-138	-218	-81	29	-252	-252	-10	13	-208	-120	-243	-285	-116	-21	-243	-156	-297	-143	-304	-280	-154	-170	-132	-68
[truncated: 1,150 more columns]

## Sheet: plot_timer
1	2	3	4	5	6	7	8	9	10	11	12	13	14	15	16	17	18	19	20	21	22	23	24	25	26	27	28	29	30	31	32	33	34	35	36	37	38	39	40	41	42	43	44	45	46	47	48	49	50
[truncated: 1,150 more columns]

## Sheet: u
0	0	0.016	0.0479988	0.0799947	0.111985	0.143969	0.175943	0.207906	0.239856	0.27179	0.303707	0.335605	0.367481	0.399334	0.431161	0.46296	0.49473	0.49473	0.49473	0.526468	0.558172	0.558172	0.558172	0.589841	0.589841	0.589841	0.621472	0.621472	0.589841	0.589841	0.621472	0.621472	0.589841	0.589841	0.589841	0.589841	0.621472	0.621472	0.589841	0.589841	0.589841	0.589841	0.589841	0.589841	0.621472	0.621472	0.621472	0.653063	0.653063
[truncated: 1,150 more columns]
